# Supplementary material for: Research of Liquid-Crystal Materials for a High-Performance FFS-TFT Display
Source: Molecules. 2023 Jan 11;28(2):754. doi: 10.3390/molecules28020754 (PMC9863654; doi:10.3390/molecules28020754)
Supplement: Supplementary file 1 [file molecules-28-00754-s001.zip]

Archive with 1 entries (1 files):
- molecules-2133411-supplementary.pdf
